# Supplementary material for: Diversity of Filamentous Fungi Associated with Dairy Processing Environments and Spoiled Products in Brazil
Source: Foods. 2022 Dec 28;12(1):153. doi: 10.3390/foods12010153 (PMC9818152; doi:10.3390/foods12010153)
Supplement: Supplementary file 1 [file foods-12-00153-s001.zip]

Archive with 1 entries (1 files):
- foods-2065744-supplementary.pdf
